# Supplementary material for: Application of the Biorefinery Concept in the Processing of Crambe (Crambe abyssinica Hochst) Seed Defatted Meal in a Pressurized Medium
Source: Plants (Basel). 2025 Jan 22;14(3):326. doi: 10.3390/plants14030326 (PMC11821204; doi:10.3390/plants14030326)
Supplement: Supplementary file 1 [file plants-14-00326-s001.zip]

Archive with 1 entries (1 files):
- plants-3389602-supplementary.pdf
